# Supplementary material for: Impact of Anemia Severity on the Outcome of an Aneurysmal Subarachnoid Hemorrhage
Source: J Clin Med. 2022 Oct 24;11(21):6258. doi: 10.3390/jcm11216258 (PMC9657573; doi:10.3390/jcm11216258)
Supplement: Supplementary file 1 [file jcm-11-06258-s001.zip]

Archive with 1 entries (1 files):
- jcm-1954503-supplementary.pdf
